# Supplementary material for: Distinct Characteristic Binding Modes of Benzofuran Core Inhibitors to Diverse Genotypes of Hepatitis C Virus NS5B Polymerase: A Molecular Simulation Study
Source: Int J Mol Sci. 2024 Jul 23;25(15):8028. doi: 10.3390/ijms25158028 (PMC11311972; doi:10.3390/ijms25158028)
Supplement: Supplementary file 1 [file ijms-25-08028-s001.zip]

Archive with 1 entries (1 files):
- ijms-3093670-supplementary.pdf
